# Supplementary material for: Retrospective Analysis of the Epidemiology and Risk Factors for Recurrent Biliary-Source Bloodstream Infections in Oncologic Patients
Source: Antibiotics (Basel). 2026 Mar 27;15(4):342. doi: 10.3390/antibiotics15040342 (PMC13114129; doi:10.3390/antibiotics15040342)
Supplement: Supplementary file 1 [file antibiotics-15-00342-s001.zip]

Archive with 1 entries (1 files):
- antibiotics-4170439-supplementary.pdf
